# Supplementary material for: Phylogeographic insights into the invasion history and secondary spread of the signal crayfish in Japan
Source: Ecol Evol. 2016 Jul 4;6(15):5366–82. doi: 10.1002/ece3.2286 (PMC4984510; doi:10.1002/ece3.2286)
Supplement: Supplementary file 2 — Table S1. Correspondence between each 16S mitochondrial DNA haplotype and the GenBank accession number of signal crayfish (Pacifastacus leniusculus) in North America and Japan. [file ECE3-6-5366-s002.xlsx]

## Sheet: Hap accessionNo.
Haplotype	GenBank accession no.
HapA	JX077610
HapB	JX077901
HapC	JX077634
HapD	JX077798
HapE	JX077702
HapF	JX077924
HapG	JX077745
HapH	JX077662
HapI	JX077925
HapJ	JX077802
HapK	LC081181
HapL	JX077771
HapM	JX077919
HapN	JX077908
HapP	JX077604
HapQ	JX077947
HapR	JX077421
HapS	JX077920
HapT	JX077611
HapU	JX077625
HapW	JX077616
HapX	JX077931
HapY	JX077451
HapZ	JX077799
HapAC	JX077793
HapAD	JX077627
HapAE	JX077698
HapAF	JX077593
HapAG	JX077581
HapAH	JX077201
HapAI	JX077264
HapAJ	JX077237
HapAK	JX077206
HapAL	JX077197
HapAM	JX077783
HapAN	JX077628
HapAO	JX077607
HapAR	JX077180
HapAS	JX077756
HapAT	JX077232
HapAU	JX077168
HapAV	JX077148
HapAX	JX077765
HapAY	JX077172
HapAZ	JX077955
HapBA	JX077954
HapBB	JX077952
HapBC	JX077935
HapBD	JX077938
HapBE	JX077737
HapBG	JX077911
HapBH	JX077626
HapBI	JX077154
HapBJ	JX077216
HapBK	JX077254
HapBL	JX077930
HapBM	JX077922
HapBN	JX077815
HapBO	JX077825
HapBP	JX077843
HapBQ	JX077874
HapBR	JX077921
HapBS	JX077926
HapBT	JX077631
HapBU	JX077638
HapBV	JX077669
HapBW	JX077673
HapBX	JX077923
HapBY	JX077839
HapBZ	JX077728
